# Supplementary material for: Knowledge of congenital cytomegalovirus (cCMV) among physical and occupational therapists in the United States
Source: PLoS One. 2017 Oct 4;12(10):e0185635. doi: 10.1371/journal.pone.0185635 (PMC5627927; doi:10.1371/journal.pone.0185635)
Supplement: S1 Appendix — (XLSX) [file pone.0185635.s001.xlsx]

## Sheet: Question 3
Therapist Knowledge Survey	Therapist Knowledge Survey	Therapist Knowledge Survey	Therapist Knowledge Survey
What is your occupation?	What is your occupation?	What is your occupation?	What is your occupation?
Answer Options	Answer Options	Response Percent	Response Count
Physical Therapist	Physical Therapist	0.791	170
Physical Therapy Assistant	Physical Therapy Assistant	0.014	3
Occupational Therapist	Occupational Therapist	0.126	27
Occupational Therapy Assistant	Occupational Therapy Assistant	0.023	5
Student - Physical Therapy	Student - Physical Therapy	0.014	3
Student - Occupational Therapy	Student - Occupational Therapy	0.033	7
answered question	answered question	215	215
skipped question	skipped question	15	15

## Sheet: Question 4
Therapist Knowledge Survey	Therapist Knowledge Survey	Therapist Knowledge Survey	Therapist Knowledge Survey
Do you work with children?	Do you work with children?	Do you work with children?	Do you work with children?
Answer Options	Answer Options	Response Percent	Response Count
Yes	Yes	0.767	165
No	No	0.233	50
answered question	answered question	215	215
skipped question	skipped question	15	15

## Sheet: Question 5
Therapist Knowledge Survey	Therapist Knowledge Survey	Therapist Knowledge Survey	Therapist Knowledge Survey
What percentage of your caseload is with children?	What percentage of your caseload is with children?	What percentage of your caseload is with children?	What percentage of your caseload is with children?
Answer Options	Answer Options	Response Percent	Response Count
0%	0%	0.2	43
< 10%	< 10%	0.112	24
10-25%	10-25%	0.019	4
25-50%	25-50%	0.033	7
50-75%	50-75%	0.033	7
75-100%	75-100%	0.605	130
answered question	answered question	215	215
skipped question	skipped question	15	15

## Sheet: Question 6
Therapist Knowledge Survey	Therapist Knowledge Survey	Therapist Knowledge Survey
Please enter your years' of experience.	Please enter your years' of experience.	Please enter your years' of experience.
Answer Options	Answer Options	Response Percent	Response Count
0-5 years		15.7	36
6-14.9 years		19.1	44
> 15 years		58.7	135
answered question	215		215
skipped question	15		15

## Sheet: Question 7
Therapist Knowledge Survey	Therapist Knowledge Survey	Therapist Knowledge Survey
How many years' of experience do you have working with children?	How many years' of experience do you have working with children?	How many years' of experience do you have working with children?
Answer Options	Answer Options	Response Percent	Response Count
no experience		13..5	31
0-4.9 years		17.8	41
4-14.9 years		25.2	58
> 15 years		34.8	80
answered question	215		210
skipped question	15		20

## Sheet: Question 8
Therapist Knowledge Survey	Therapist Knowledge Survey	Therapist Knowledge Survey	Therapist Knowledge Survey	Therapist Knowledge Survey	Therapist Knowledge Survey	Therapist Knowledge Survey
Please indicate how familiar you are with each of the following health conditions:	Please indicate how familiar you are with each of the following health conditions:	Please indicate how familiar you are with each of the following health conditions:	Please indicate how familiar you are with each of the following health conditions:	Please indicate how familiar you are with each of the following health conditions:	Please indicate how familiar you are with each of the following health conditions:	Please indicate how familiar you are with each of the following health conditions:
Answer Options	Answer Options	Very Familiar	Somewhat Familiar	Not Very Familiar	Never Heard of This	Response Count
Syphillis	Syphillis	10	93	104	0	207
Stroke	Stroke	177	27	3	0	207
Pertussis (Whooping Cough)	Pertussis (Whooping Cough)	36	109	62	0	207
Cytomegalovirus (CMV)	Cytomegalovirus (CMV)	45	88	56	18	207
Down's Syndrome	Down's Syndrome	156	45	6	0	207
Tuberculosis	Tuberculosis	48	124	35	0	207
Congenital Rubella	Congenital Rubella	16	63	113	15	207
Sudden Infant Death Syndrome (SIDS)	Sudden Infant Death Syndrome (SIDS)	90	92	25	0	207
Conjunctivitis (Pink Eye)	Conjunctivitis (Pink Eye)	116	71	20	0	207
Parvovirus B19 (Fifth Disease)	Parvovirus B19 (Fifth Disease)	36	65	71	35	207
Breast Cancer	Breast Cancer	103	85	19	0	207
Group B Streptococcus	Group B Streptococcus	46	92	62	7	207
Spina bifida	Spina bifida	138	64	5	0	207
Congenital Cytomegalovirus (cCMV)	Congenital Cytomegalovirus (cCMV)	43	63	70	31	207
Hypertension	Hypertension	164	38	5	0	207
HIV/AIDS	HIV/AIDS	109	87	11	0	207
Measles (Morbilli, Rubeola)	Measles (Morbilli, Rubeola)	63	97	47	0	207
Toxoplasmosis	Toxoplasmosis	21	84	81	21	207
Cerebral Palsy	Cerebral Palsy	172	33	2	0	207
Varicella (Chicken Pox)	Varicella (Chicken Pox)	121	69	16	1	207
answered question	answered question	answered question	answered question	answered question	207	207
skipped question	skipped question	skipped question	skipped question	skipped question	23	23

## Sheet: Question 12
Therapist Knowledge Survey	Therapist Knowledge Survey	Therapist Knowledge Survey	Therapist Knowledge Survey
Cytomegalovirus (CMV) infection causes illness in which of the following populations? (Please select all that apply).	Cytomegalovirus (CMV) infection causes illness in which of the following populations? (Please select all that apply).	Cytomegalovirus (CMV) infection causes illness in which of the following populations? (Please select all that apply).	Cytomegalovirus (CMV) infection causes illness in which of the following populations? (Please select all that apply).
Answer Options	Answer Options	Response Percent	Response Count
Pregnant women	Pregnant women	0.578	115
Fetus and newborn	Fetus and newborn	0.698	139
People with HIV/AIDS	People with HIV/AIDS	0.457	91
Transplant recipients	Transplant recipients	0.427	85
I don't know	I don't know	0.216	43
answered question	answered question	199	199
skipped question	skipped question	31	31

## Sheet: Question 13
Therapist Knowledge Survey	Therapist Knowledge Survey	Therapist Knowledge Survey	Therapist Knowledge Survey	Therapist Knowledge Survey	Therapist Knowledge Survey
By which of the following behaviors can people contract or spread cytomegalovirus (CMV) infection?	By which of the following behaviors can people contract or spread cytomegalovirus (CMV) infection?	By which of the following behaviors can people contract or spread cytomegalovirus (CMV) infection?	By which of the following behaviors can people contract or spread cytomegalovirus (CMV) infection?	By which of the following behaviors can people contract or spread cytomegalovirus (CMV) infection?	By which of the following behaviors can people contract or spread cytomegalovirus (CMV) infection?
Answer Options	Answer Options	Yes	No	Don't Know	Response Count
Kissing someone	Kissing someone	86	38	63	187
Organ or marrow transplant	Organ or marrow transplant	83	28	76	187
Contact with cat litter	Contact with cat litter	22	96	69	187
Coughing or sneezing	Coughing or sneezing	86	44	57	187
Blood transfusions	Blood transfusions	99	22	66	187
Contact with birds	Contact with birds	6	99	82	187
Contact with wet diapers	Contact with wet diapers	79	37	71	187
Sharing eating utensils	Sharing eating utensils	86	38	63	187
Eating undercooked meat	Eating undercooked meat	0	114	73	187
Sharing food or drink	Sharing food or drink	82	39	66	187
Contact with rodents	Contact with rodents	6	96	85	187
Sexual intimacy	Sexual intimacy	88	34	65	187
Handling children's toys	Handling children's toys	53	65	69	187
Mother to fetus through the placenta	Mother to fetus through the placenta	129	8	50	187
answered question	answered question	answered question	answered question	187	187
skipped question	skipped question	skipped question	skipped question	43	43

## Sheet: Question 14
Therapist Knowledge Survey	Therapist Knowledge Survey	Therapist Knowledge Survey	Therapist Knowledge Survey	Therapist Knowledge Survey	Therapist Knowledge Survey
Can congenital cytomegalovirus (CMV) infection cause any of the following conditions?	Can congenital cytomegalovirus (CMV) infection cause any of the following conditions?	Can congenital cytomegalovirus (CMV) infection cause any of the following conditions?	Can congenital cytomegalovirus (CMV) infection cause any of the following conditions?	Can congenital cytomegalovirus (CMV) infection cause any of the following conditions?	Can congenital cytomegalovirus (CMV) infection cause any of the following conditions?
Answer Options	Answer Options	Yes	No	Don't knkow	Response Count
Heart defects	Heart defects	40	31	111	182
Brain calcifications	Brain calcifications	40	26	116	182
Death	Death	81	18	83	182
Thrombocytopenia (low platelet count)	Thrombocytopenia (low platelet count)	20	26	136	182
Developmental disabilities	Developmental disabilities	110	12	60	182
Enlarged liver and spleen	Enlarged liver and spleen	56	16	110	182
Hearing loss	Hearing loss	75	11	96	182
Seizures	Seizures	90	7	85	182
Silent or asymptomatic infection	Silent or asymptomatic infection	81	12	89	182
Vision loss	Vision loss	71	10	101	182
Cerebral palsy	Cerebral palsy	56	41	85	182
Cleft lip or palate	Cleft lip or palate	5	55	122	182
Microcephaly (small head)	Microcephaly (small head)	62	27	93	182
Autism	Autism	5	61	116	182
answered question	answered question	answered question	answered question	182	182
skipped question	skipped question	skipped question	skipped question	48	48

## Sheet: Question 17
Therapist Knowledge Survey	Therapist Knowledge Survey	Therapist Knowledge Survey	Therapist Knowledge Survey
Do you have any children?	Do you have any children?	Do you have any children?	Do you have any children?
Answer Options	Answer Options	Response Percent	Response Count
Yes	Yes	0.615	112
No	No	0.385	70
answered question	answered question	182	182
skipped question	skipped question	48	48

[truncated: 7 more sheets: Question 18, Question 19, Question 20, Question 21, Question 22, Question 23, Question 24]
