# Supplementary material for: Knowledge of congenital cytomegalovirus (cCMV) among physical and occupational therapists in the United States
Source: PLoS One. 2017 Oct 4;12(10):e0185635. doi: 10.1371/journal.pone.0185635 (PMC5627927; doi:10.1371/journal.pone.0185635)
Supplement: S2 Appendix — (XLSX) [file pone.0185635.s002.xlsx]

## Sheet: Attrition by Occupation
Question 3: What is your occupation?
Answer Options	Answer Options	Response Count
Physical Therapist	Physical Therapist	170
Physical Therapy Assistant	Physical Therapy Assistant	3
Occupational Therapist	Occupational Therapist	27
Occupational Therapy Assistant	Occupational Therapy Assistant	5
Student - Physical Therapy	Student - Physical Therapy	3
Student - Occupational Therapy	Student - Occupational Therapy	7
answered question	answered question	215
Occupation of respondents to Question 8
Row Labels	Count of Occupation
PT	164
PTA	3
PTS	3
OT	26
COTA	5					Occupation	Question 3	Question 8	Question 13
OTS	6					PT	81.8605	82.1256	82.1622
Grand Total	207					OT	18.1395	17.8744	17.2973
Occupation of respondents to Question 13
Row Labels	Count of Occupation
PT	146
PTA	3
PTS	3
OT	24
COTA	4
OTS	5
Grand Total	185

## Sheet: Attrition by Gender
Question 22: What is your gender?
Answer Options	Answer Options	Response Count
Female	Male	170
Male	Female	9
Do not want to specify	Do not want to specify	3
answered question	answered question	182
Gender of respondents to Question 8
Row Labels	Count of GenderTL
Female	170
Male	9
Do not want to specify	3
Grand Total	182
Gender of respondents to Question 13
Row Labels	Count of GenderTL
Female	169
Male	9					Gender	Question 3	Question 8	Question 13
Do not want to specify	3					Female	93.4066	93.4066	93.3702
Grand Total	181					Male	4.94505	4.94505	4.97238
						Do not want to specify	1.64835	1.64835	1.65746

## Sheet: Attrition by Age
Question 21: What is your age?
Answer Options	Answer Options	Response Count
18-24	18-24	3
25-34	25-34	41
35-44	35-44	36
45-54	45-54	47
55-64	55-64	47
65+	65+	7
answered question	answered question	181
Age of respondents to Question 8
Row Labels	Count of AgeTL
18-24	3
25-34	41
35-44	37
45-54	47
55-64	47				Age	Question 3	Question 8	Question 13
65+	7				18-24	1.65746	1.64835	1.66667
Grand Total	182				25-34	22.6519	22.5275	22.2222
					35-44	19.8895	20.3297	20
Age of respondents to Question 13					46-54	25.9669	25.8242	26.1111
Row Labels	Count of AgeTL				55-64	25.9669	25.8242	26.1111
18-24	3				65+	3.8674	3.84615	3.88889
25-34	40
35-44	36
46-54	47
55-64	47
65+	7
Grand Total	180

## Sheet: Attrition by Ethnicity
Question 23: What is your ethnicity? Please select all that apply
Answer Options	Answer Options	Response Count
White	White	168
Black/African-American	Black/African-American	1
Hispanic/Latino	Hispanic/Latino	5
Asian	Asian	1
Native American/Alaskan native	Native American/Alaskan native	0
Native Hawaiian/Pacific Islander	Native Hawaiian/Pacific Islander	1
Do not want to specify	Do not want to specify	7
Other (please specify)	Other (please specify)	0
answered question	answered question	181
Ethnicity of respondents to Question 8
Row Labels	Count of RaceTL
White	167
Black/African American	1
Hispanic/Latino	5
Asian	1
Native Hawaiian/Pacific Islander	1
Do not want to specify	7
Grand Total	182
Ethnicity of respondents to Question 13					Ethnicity	Question 3	Question 8	Question 13
Row Labels	Count of RaceTL				White	92.8177	91.7582	91.7582
White	167				Black/African American	0.552486	0.549451	0.549451
Black/African American	1				Hispanic/Latino	2.76243	2.74725	2.74725
Hispanic/Latino	5				Asian	0.552486	0.549451	0.549451
Asian	1				Native American/Alaskan native	0	0	0
Native Hawaiian/Pacific Islander	1				Native Hawaiian/Pacific Islander	0.552486	0.549451	0.549451
Do not want to specify	7				Do not want to specify	3.8674	3.84615	3.84615
Grand Total	182				Other	0	0	0

## Sheet: Attrition by Domestic Status
Question 24: What is your current domestic status?
Answer Options	Answer Options	Response Count
Single	Single	35
Married	Married	137
Life partner	Life partner	9
answered question	answered question	181
Domestic status of respondents to Question 8
Row Labels	Count of MarriedTL?
Single	35
Not Single	137
Life Partner	9
Grand Total	181
Domestic status of respondents to Question 13
Row Labels	Count of MarriedTL?
Single	34					Domestic Status	Question 3	Question 8	Question 13
Not Single	137					Single	19.337	19.337	18.8889
Life Partner	9					Not Single	75.6906	75.6906	76.1111
Grand Total	180					Life Partner	4.97238	4.97238	5

## Sheet: Attrition by Parental Status
Question 17: Do you have any children?
Answer Options	Answer Options	Response Count
Yes	Yes	112
No	No	70
answered question	answered question	182
Parental status of respondents to Question 8
Row Labels	Count of Parents
Parents	112
Not Parents	70
Grand Total	182
Parental status of respondents to Question 13							Parental Status	Question 3	Question 8	Question 13
Row Labels	Count of Parents						Parents	61.5385	61.5385	61.8785
Parents	112						Not Parents	38.4615	38.4615	38.1215
Not Parents	69
Grand Total	181

## Sheet: Attrition by # of Kids
Question 17: How many children do you have?
Answer Options	Answer Options	Response Count
0	0	70
1	1	17
2	2	56
3	3	26
4 or more	4 or more	13
answered question	answered question	182
# of children of respondents to Question 8
Row Labels	Count of #KidsTL
0	93
1	17
2	56
3	26
4 or more	13
Grand Total	205						# of children	Question 3	Question 8	Question 13
							0	38.4615	44.7115	39.4595
# of children of respondents to Question 13							1	9.34066	8.17308	9.18919
Row Labels	Count of #KidsTL						2	30.7692	26.9231	30.2703
0	73						3	14.2857	12.5	14.0541
1	17						4 or more	7.14286	6.25	7.02703
2	56
3	26
4 or more	13
Grand Total	185

## Sheet: Attrition by Work Experience
Question 6: Please enter your years' of experience.
Answer Options	Answer Options	Response Count
< 5 years	0	36
5-14.9 years	1	44
>15 years	2	135
answered question	answered question	215
Years of work experience of respondents to Question 8
Row Labels	Count of Experience(edited)TL2
< 5 years	31
5-14.9 years	43
> 15 years	131
Grand Total	205
Years of work experience of respondents to Question 13							Years work experience	Question 3	Question 8	Question 13
Row Labels	Count of ExpBinned						< 5 years	16.7442	15.122	14.0541
< 5 years	2						5-14.9 years	20.4651	20.9756	22.1622
1	24						>15 years	62.7907	63.9024	63.7838
5-14.9 years	41
> 15 years	118
Grand Total	185

## Sheet: Attrition by YWE Kids
Question 7: How many years of experience do you have working with children?
Answer Options	Answer Options	Response Count
0 years	0	31
0-4.9 years	1	41
5-14.9 years	1	58
> 15 years	2	80
answered question	answered question	210
Years of work experience with kids of respondents to Question 8
Row Labels	Count of ExperienceKids2
0	28
0-4.9 years	36
5-14.9 years	54
> 15 years	87
Grand Total	205
Years of work experience with kids of respondents to Question 13
Row Labels	Count of ExpKidsBinned
0	25							Years work experience with children	Question 3	Question 8	Question 13
0-4.9 years	30							0 years	14.7619	13.6585	13.5135
5-14.9 years	49							0-4.9 years	19.5238	17.561	16.2162
> 15 years	81							4-14.9 years	27.619	26.3415	26.4865
Grand Total	185							> 15 years	38.0952	42.439	43.7838

## Sheet: Attrition by Work with Kids
Question 4: Do you work with children?
Answer Options	Answer Options	Response Count
Yes	Yes	165
No	No	50
answered question	answered question	215
Work with children? of respondents to Question 8
	Count of PediatricTL
Yes	159
No	46
Grand Total	205
Work with children? of respondents to Question 13
Row Labels	Count of PedY
No	40
Yes	145
Grand Total	185
							Work with Kids?	Question 3	Question 8	Question 13
							No	23.2558	22.439	21.6216
							Yes	76.7442	77.561	78.3784

[truncated: 2 more sheets: Attrition by % caseload Kids, Attrition by contact with kids]
